# Supplementary material for: Casiopeinas of Third Generations: Synthesis, Characterization, Cytotoxic Activity and Structure–Activity Relationships of Mixed Chelate Compounds with Bioactive Secondary Ligands
Source: Molecules. 2022 May 30;27(11):3504. doi: 10.3390/molecules27113504 (PMC9182210; doi:10.3390/molecules27113504)
Supplement: Supplementary file 1 [file molecules-27-03504-s001.zip]

Archive with 1 entries (1 files):
- molecules-1728319-Supplementary.pdf
